# Supplementary material for: Inflammation, Gut Microbiota, and Metabolomic Shifts in Colorectal Cancer: Insights from Human and Mouse Models
Source: Int J Mol Sci. 2024 Oct 17;25(20):11189. doi: 10.3390/ijms252011189 (PMC11508446; doi:10.3390/ijms252011189)
Supplement: Supplementary file 1 [file ijms-25-11189-s001.zip]

Archive with 6 entries (6 files):
- Figure S1.pdf
- Figure S2.pdf
- Figure S3.pdf
- Figure S4.pdf
- Figure S5.pdf
- Suppl. Figure captions.docx
